# Supplementary material for: An osteoporosis course as a separate component of problem-based learning
Source: PLoS One. 2025 Nov 14;20(11):e0336915. doi: 10.1371/journal.pone.0336915 (PMC12617839; doi:10.1371/journal.pone.0336915)
Supplement: S1 Raw Data — (XLSX) [file pone.0336915.s004.xlsx]

## Sheet: Raw_data__Study_I_vs_Control_I_
group	points
Control I	2
Control I	2
Control I	3
Control I	4
Control I	4
Control I	4
Control I	5
Control I	5
Control I	5
Control I	5
Control I	5
Control I	5
Control I	6
Control I	6
Control I	6
Control I	6
Control I	6
Control I	7
Control I	7
Control I	7
Control I	7
Control I	7
Control I	7
Control I	8
Control I	13
Study I	3
Study I	11
Study I	11
Study I	11
Study I	11
Study I	11
Study I	11
Study I	11
Study I	11
Study I	11
Study I	11
Study I	11
Study I	12
Study I	12
Study I	13
Study I	13
Study I	13
Study I	13
Study I	13
Study I	14
Study I	15
Study I	16
Study I	17
Study I	17
Study I	17
