# Supplementary material for: An osteoporosis course as a separate component of problem-based learning
Source: PLoS One. 2025 Nov 14;20(11):e0336915. doi: 10.1371/journal.pone.0336915 (PMC12617839; doi:10.1371/journal.pone.0336915)
Supplement: S2 Raw Data — (XLSX) [file pone.0336915.s005.xlsx]

## Sheet: Raw_data__Study_II_vs_Control_I
group	points
Control II	11
Control II	11
Control II	12
Control II	12
Control II	13
Control II	13
Control II	14
Control II	15
Control II	15
Control II	16
Control II	17
Control II	17
Control II	18
Control II	18
Control II	20
Control II	22
Control II	22
Control II	23
Control II	23
Control II	23
Control II	25
Control II	26
Control II	26
Control II	27
Study II	15
Study II	16
Study II	16
Study II	18
Study II	19
Study II	19
Study II	21
Study II	21
Study II	21
Study II	21
Study II	21
Study II	22
Study II	22
Study II	22
Study II	22
Study II	22
Study II	22
Study II	22
Study II	23
Study II	23
Study II	24
Study II	24
Study II	24
Study II	24
Study II	26
Study II	28
Study II	28
